# Supplementary material for: Genome-wide identification of alternate bearing-associated microRNAs (miRNAs) in olive (Olea europaea L.)
Source: BMC Plant Biol. 2013 Jan 15;13:10. doi: 10.1186/1471-2229-13-10 (PMC3564680; doi:10.1186/1471-2229-13-10)
Supplement: Additional file 2 — Predicted secondary structures of the putative novel miRNA. A total of 38 putative novel miRNA were detected in the six libraries. The mature miRNA sequences are shown in green color. [file 1471-2229-13-10-S2.xlsx]

## Sheet: All Libraries
Library Name:	HM
Novel miRNA ID	miRNA* Sequence	Novel miRNA Sequence
Hm1-m0001 (5p)	GACUCAUCGUUUUUUGUCUUUUU	AAGAAGAAGAAGAACGAUGCCUC
Hm1-m0002 (5p)	AACCGAAACCGAACCAAACCGA	AUUCGGUUCGGUUCGGUUCGGUU
Hm1-m0003 (3p)	GUCAAAAUCAUCUUCUAAUAUUGAU	UGUCGACAUAGAAAUGAUUGGC
Hm1-m0004 (3p)	UUUAUGUUGCGGUUCAGGUUU	UCUUUGGAUUGUUUAACAUGGUA
Hm1-m0006 (5p)	AACCGAACCCGAACCGAAUCGGU	AUUCGGUUCGGUUCGGUUCGGUU
Hm1-m0007 (3p)	AACCGAAACCGAACCGAAACCGGGU	AUUCGGUUCGGUUCGGUUCGGUU
Hm1-m0008 (3p)	GGUUCACCAAGAGUUGUGUUUCUACG	UCUGAUACCAACUGAUGUGAACC
Hm1-m0009 (5p)	AGCAUGGUAAUGUGCACAGA	UCUGUGUACAAUAAGCCGAUGCU
Hm1-m0010 (5p)	UCAUCCAGGUUCUUACUACU	AGUAGAAGACGCUCUGGUGAG
Hm1-m0011 (5p)	GUUGUUGGUGUUUUCUUAGCA	UGAUUGAGCCGCGCCAAUAUC
Hm1-m0012 (5p)	UAUAAAAUCGAAGCCGAACCGG	UCGGUUCGGGUUCGGUUCGGUUC
Hm1-m0013 (5p)	AAUCACAUUUUGUGUUUAGAU	UCUGAUACCAACUGAUGUGAACC
Hm1-m0014 (5p)	AAUUGAUGAACCAAACUGAACCAACC	GGUCGGUUCGGUUCGGUUCGGUU
Hm1-m0015 (5p)	UACCUUUGUUCUUUAUCUUCAUUU	AGAUGGAGAUGGAGAUGGAGAUG
Hm1-m0016 (3p)	UUUUGAACCGAACCGAACCGAAA	AUUCGGUUCGGUUCGGUUCGGUU
Hm1-m0017 (3p)	UUUGAACCGAACCGAACCGAAA	AUUCGGUUCGGUUCGGUUCGGUU
Hm1-m0018 (5p)	AACCCCACUGGAUCUGGUCCAG	GCUGGAGUAGCUCAGUUGGUU
Hm1-m0019 (3p)	CUCACGAAAGCAGUGUCCACCUUC	GAGGGGGAGUGUUGGCGUGAG
Hm1-m0020 (3p)	UUUGAACCGAACCGAACCGAAA	AUUCGGUUCGGUUCGGUUCGGUU
Hm1-m0021 (5p)	AACCGAAACAGAACCGAACCGGU	AUUCGGUUCGGUUCGGUUCGGUU
Hm1-m0022 (5p)	UGGCUAGGGCGUGCGACCCA	UGUUGUUGUUGUUGUCGUCGUCA
Library Name:	OM
Novel miRNA ID	miRNA* Sequence	Novel miRNA Sequence
Om1-m0001 (5p)	GACUCAUCGUUUUUUGUCUUUUU	AAGAAGAAGAAGAACGAUGCCUC
Om1-m0002 (3p)	AACACAACUGGAUGUAGAUAG	UCCGUUGUAGUCUAGUUGGUU
Om1-m0003 (5p)	UGAGAUGCUCAUUUGAGCAAGUA	UCUUGCUCAAAUGAGUAUUCCA
Om1-m0004 (3p)	UUUUUAUAAUUUCUAUUCCGGC	GUUGUAGACAUGAAAGCGUAAGA
Om1-m0005 (3p)	AACCAAAACCAGUUCAAACCAAC	GUUUGGUUCGGUUCGGUUCGGUU
Om1-m0006 (5p)	UGAGAUGCUCAUUCGAGCAAGA	UCUUGCUCAAAUGAGUAUUCCA
Om1-m0007 (3p)	UGUUAUUUUCGCCAGCGGCUUCU	UGGUGGUGGUGGUGGUGGUGACA
Om1-m0008 (5p)	AGCAUGGUAAUGUGCACAGA	UCUGUGUACAAUAAGCCGAUGCU
Om1-m0009 (5p)	UUGUUGGUGUUUUCUUAGCA	UGAUUGAGCCGCGCCAAUAUC
Om1-m0010 (3p)	GCAUGAAGCAAUAGGAGCCUAAC	GUUUGGUUCGGUUCGGUUCGGUU
Om1-m0011 (3p)	UCUACAGGUUCAGGAUAUGGUU	AAUAUUUUUGAUCUUUUGGAU
Om1-m0012 (3p)	AACCAAAACCGGUUCAAACCAAC	GUUUGGUUCGGUUCGGUUCGGUU
Om1-m0013 (5p)	UUGAUGAACCAAACUGAACCAACC	GGUCGGUUCGGUUCGGUUCGGUU
Om1-m0014 (3p)	UUUGAACCGAACCGAACCGAAA	AUUCGGUUCGGUUCGGUUCGGUU
Om1-m0015 (3p)	UUUGAACCGAACCGAACCGAAA	AUUCGGUUCGGUUCGGUUCGGUU
Om1-m0016 (5p)	ACCCCACUGGAUCUGGUCCAGA	GCUGGAGUAGCUCAGUUGGUU
Om1-m0017 (3p)	AAUUAACUGGGCUCAAUACAG	UCCGUUGUAGUCUAGUUGGUU
Om1-m0018 (3p)	GGGUGUGGGAGGUUGCAGAA	UGUCUGGACCAGUUUACGUGC
Om1-m0019 (3p)	CAACACCAACCGCCACCCCAACA	UGGUGGUGGUGGUGGUGGUGACA
Om1-m0020 (3p)	UUUGAACCGAACCGAACCGAAA	AUUCGGUUCGGUUCGGUUCGGUU
Om1-m0021 (3p)	UGGGAUUGUACUGGGUUGAGUUG	UCUUGCUCAAAUGAGUAUUCCA
Library Name:	VK
Novel miRNA ID	miRNA* Sequence	Novel miRNA Sequence
VK1-m0001 (5p)	AACCGAAACCGAACCAAACCGACC	AUUCGGUUCGGUUCGGUUCGGUU
VK1-m0002 (3p)	AACCGAACCGAACCGAACCGAA	AUUCGGUUCGGUUCGGUUCGGUU
VK1-m0003 (5p)	UGAGAUGCUCAUUUGAGCAAGU	UCUUGCUCAAAUGAGUAUUCCA
VK1-m0004 (3p)	AAUAAAACUGAAACCGAACCAAAA	GUUCGGUUCGGUUCAGUUCGGUU
VK1-m0005 (5p)	CCCUUUUAUUUUAUAUAGCCUU	GAAGCUAUGAGAUCUGAGGG
VK1-m0006 (3p)	AACCAAAACCAGUUCAAACCAA	GUUUGGUUCGGUUCGGUUCGGUU
VK1-m0007 (5p)	UGAGAUGCUCAUUCGAGCAA	UCUUGCUCAAAUGAGUAUUCCA
VK1-m0008 (5p)	UGCACGUGCCCUGCUUCUCCA	UGGGGAAGACAGGCACAUGAA
VK1-m0009 (3p)	UUAUUGUUGUUUUCCAAGCUCCC	GGGGGAGGGGGAGAGAGAGAGAG
VK1-m0010 (5p)	AACCGGACCGGACCGGACCAGUU	GUUCGGUUCGGUUCAGUUCGGUU
VK1-m0011 (5p)	CGCGCUGCUUCCGGUCCGCUG	UGGCGGUGGCGGUGGCGGUGGU
VK1-m0012 (3p)	AUCUACAGGUUCAGGAUAUGGU	AAUAUUUUUGAUCUUUUGGAU
VK1-m0013 (3p)	CCCACUCCUACCGCCGCCAGU	GAUGGUGGGGUUGUGGGUGGC
VK1-m0014 (5p)	GUGUUUUCUUUUCUUCUUUAA	UUGACAGAAGAUGGAGAGCAC
VK1-m0015 (5p)	UAUUAAACUGAAACCGAACCGAAC	GUUCGGUUCGGUUCUGUUCGGUU
VK1-m0016 (3p)	AACCAAAACCGGUUCAAACCAACC	GUUUGGUUCGGUUCGGUUCGGUU
VK1-m0017 (5p)	UGAUGAACCAAACUGAACCAACC	GGUCGGUUCGGUUCGGUUCGGUU
VK1-m0018 (5p)	GAAGUUCAAGAAAGCUGUGGAA	UUCCACGGCUUUCUUGAACUUC
VK1-m0019 (3p)	AACCGAACCGAACCGAACCGGUU	AUUCGGUUCGGUUCGGUUCGGUU
VK1-m0020 (3p)	UUUUGAACCGAACCGAACCGAAA	AUUCGGUUCGGUUCGGUUCGGUU
VK1-m0021 (5p)	GCCCAACUCAUUCGAUCCAAC	GCUGGAGUAGCUCAGUUGGUU
VK1-m0022 (3p)	AGUAGUUAUUGUUUUUUUAAA	UUUAAAGAGAUUGUUGUAAUU
VK1-m0023 (3p)	AACCGAACCGAACCGAACCGAAA	AUUCGGUUCGGUUCGGUUCGGUU
VK1-m0024 (3p)	AACCGAACCGAACCGAACCGGUU	AUUCGGUUCGGUUCGGUUCGGUU
VK1-m0025 (3p)	UGGGAUACUGGGUUGAGUUGAG	UCUUGCUCAAAUGAGUAUUCCA
VK1-m0026 (5p)	AACCGAAACAGAACCGAACCGGUC	AUUCGGUUCGGUUCGGUUCGGUU
VK1-m0027 (3p)	AAUAAAACUGAAACCGAACCAAAA	GUUCGGUUCGGUUCAGUUCGGUU
Library Name:	VT
Novel miRNA ID	miRNA* Sequence	Novel miRNA Sequence
VT1-m0001 (3p)	AACCGAACCGAACCGAACCGAAA	AUUCGGUUCGGUUCGGUUCGGUU
VT1-m0002 (3p)	AACCAAAACCAGUUCAAACCAACC	GUUUGGUUCGGUUCGGUUCGGUU
VT1-m0003 (5p)	AAAUUGGUCCGGACACCCAUA	AAAUUGGUCCGGACACCCAUA
VT1-m0004 (5p)	UGCACGUGCCCUGCUUCUCCA	UGGGGAAGACAGGCACAUGAA
VT1-m0005 (3p)	AGCAUGAAGCAAUAGGAGCCUAAC	GUUUGGUUCGGUUCGGUUCGGUU
VT1-m0006 (5p)	CGCGCUGCUUCCGGUCCGCUG	UGGCGGUGGCGGUGGCGGUGGU
VT1-m0007 (5p)	GUGUUUUCUUUUCUUCUUUAA	UUGACAGAAGAUGGAGAGCAC
VT1-m0008 (3p)	AACCAAAACCGGUUCAAACCAACC	GUUUGGUUCGGUUCGGUUCGGUU
VT1-m0009 (5p)	UGAUGAACCAAACUGAACCAACC	GGUCGGUUCGGUUCGGUUCGGUU
VT1-m0010 (5p)	GAAGUUCAAGAAAGCUGUGGAA	UUCCACGGCUUUCUUGAACUUC
VT1-m0011 (3p)	AACCGAACCGAACCGAAACCGGUU	AUUCGGUUCGGUUCGGUUCGGUU
VT1-m0012 (3p)	UUUUUGAACCGAACCGAACCGAAA	AUUCGGUUCGGUUCGGUUCGGUU
VT1-m0013 (5p)	ACCUUGCUAUUUCCCUCGGUA	UGGAGGUGGAGGUGGCGGUGG
VT1-m0014 (5p)	GCCCAACUCAUUCGAUCCAAC	GCUGGAGUAGCUCAGUUGGUU
VT1-m0015 (3p)	AGUAGUUAUUGUUUUUUUAAA	UUUAAAGAGAUUGUUGUAAUU
VT1-m0016 (3p)	AACCGAACCGAACCGAACCGAAA	AUUCGGUUCGGUUCGGUUCGGUU
VT1-m0017 (3p)	AUUCGGUUCGGUUCGGUUCGGUU	AUUCGGUUCGGUUCGGUUCGGUU
VT1-m0018 (5p)	UGAAUGGAUUAAAAACUAUAAGA	UGUUGUUGUUGUUGUCGUCGUCA
Library Name:	YK
Novel miRNA ID	miRNA* Sequence	Novel miRNA Sequence
yK1-m0001 (5p)	AACCGAAACCGAACCAAACCGACC	AUUCGGUUCGGUUCGGUUCGGUU
yK1-m0002 (3p)	AACCAAAACCAGUUCAAACCAACC	GUUUGGUUCGGUUCGGUUCGGUU
yK1-m0003 (5p)	UGAGAUGCUCAUUCGAGCAAGA	UCUUGCUCAAAUGAGUAUUCCA
yK1-m0004 (5p)	UGCACGUGCCCUGCUUCUCCA	UGGGGAAGACAGGCACAUGAA
yK1-m0005 (5p)	AACCGAACCCGAACCGAAUCGGUC	AUUCGGUUCGGUUCGGUUCGGUU
yK1-m0006 (3p)	AUUCGGUUCGGUUCGGUUCGGUU	AUUCGGUUCGGUUCGGUUCGGUU
yK1-m0007 (5p)	GUCAUCCAGGUUCUUACUACU	AGUAGAAGACGCUCUGGUGAG
yK1-m0008 (3p)	AGCAUGAAGCAAUAGGAGCCUAAC	GUUUGGUUCGGUUCGGUUCGGUU
yK1-m0009 (5p)	UUAUAAAAUCGAAGCCGAACCGG	UCGGUUCGGGUUCGGUUCGGUUC
yK1-m0010 (5p)	CGCGCUGCUUCCGGUCCGCUG	UGGCGGUGGCGGUGGCGGUGGU
yK1-m0011 (3p)	CCCACUCCUACCGCCGCCAGU	GAUGGUGGGGUUGUGGGUGGC
yK1-m0012 (5p)	GUGUUUUCUUUUCUUCUUUAA	UUGACAGAAGAUGGAGAGCAC
yK1-m0013 (3p)	AACCGAAUUCAAUCGACUAGUUU	GUUCAGUUCGGUUCGGUUCGGUU
yK1-m0014 (3p)	AACCAAAACCGGUUCAAACCAACC	GUUUGGUUCGGUUCGGUUCGGUU
yK1-m0015 (5p)	UGAUGAACCAAACUGAACCAA	GGUCGGUUCGGUUCGGUUCGGUU
yK1-m0016 (5p)	GAAGUUCAAGAAAGCUGUGGAA	UUCCACGGCUUUCUUGAACUUC
yK1-m0017 (3p)	AACCGAACCGAACCGAACCGGUU	AUUCGGUUCGGUUCGGUUCGGUU
yK1-m0018 (3p)	UUUUGAACCGAACCGAACCGAAA	AUUCGGUUCGGUUCGGUUCGGUU
yK1-m0019 (5p)	GCCCAACUCAUUCGAUCCAAC	GCUGGAGUAGCUCAGUUGGUU
yK1-m0020 (3p)	AUAUGCGAAUCGAUGUUAACA	UGUCUGGACCAGUUUACGUGC
yK1-m0021 (3p)	AACCGAACCGAACCGAACCGGUU	AUUCGGUUCGGUUCGGUUCGGUU
yK1-m0022 (3p)	UGGGAUUGUACUGGGUUGAGUUGAG	UCUUGCUCAAAUGAGUAUUCCA
yK1-m0023 (5p)	AACCGAAACAGAACCGAACCGGUC	AUUCGGUUCGGUUCGGUUCGGUU
Library Name:	YT
Novel miRNA ID	miRNA* Sequence	Novel miRNA Sequence
yT1-m0001 (5p)	AACCGAAACCGAACCAAACCGACC	AUUCGGUUCGGUUCGGUUCGGUU
yT1-m0002 (5p)	GCUAUGAGAUCUGAGGGCAUU	GAAGCUAUGAGAUCUGAGGGC
yT1-m0003 (3p)	AACCAAAACCAGUUCAAACCAACC	GUUUGGUUCGGUUCGGUUCGGUU
yT1-m0004 (5p)	UAUAAAUGUAAUUACUAAUUA	AAAUUGGUCCGGACACCCAUA
yT1-m0005 (3p)	CUCUCCACCCUCAUUUUCUUCCCA	AGGGGAGGGAGAGAGAGAGAGAG
yT1-m0006 (3p)	UGUCAAAGUUUUUAUAGUUUUCA	UGAUGAUGAUGAUGACGACGACA
yT1-m0007 (5p)	UGCACGUGCCCUGCUUCUCCA	UGGGGAAGACAGGCACAUGAA
yT1-m0008 (5p)	AACCGAACCCGAACCGAAUCGGUC	AUUCGGUUCGGUUCGGUUCGGUU
yT1-m0009 (3p)	AACCGAACCGAAACCGGGUCAAAC	AUUCGGUUCGGUUCGGUUCGGUU
yT1-m0010 (3p)	AGCAUGAAGCAAUAGGAGCCUAAC	GUUUGGUUCGGUUCGGUUCGGUU
yT1-m0011 (5p)	UUAUAAAAUCGAAGCCGAACCGG	UCGGUUCGGGUUCGGUUCGGUUC
yT1-m0012 (5p)	GUGUUUUCUUUUCUUCUUUAA	UUGACAGAAGAUGGAGAGCAC
yT1-m0013 (3p)	AACCAAAACCGGUUCAAACCAACC	GUUUGGUUCGGUUCGGUUCGGUU
yT1-m0014 (5p)	UGAUGAACCAAACUGAACCAACC	GGUCGGUUCGGUUCGGUUCGGUU
yT1-m0015 (5p)	AACUCCUUUCAUUUAGGUCCUUU	AGGGGAGGGAGAGAGAGAGAGAG
yT1-m0016 (5p)	GAAGUUCAAGAAAGCUGUGGAA	UUCCACGGCUUUCUUGAACUUC
yT1-m0017 (3p)	AACCGAACCGAACCGAACCGGUU	AUUCGGUUCGGUUCGGUUCGGUU
yT1-m0018 (3p)	UUUUGAACCGAACCGAACCGAAA	AUUCGGUUCGGUUCGGUUCGGUU
yT1-m0019 (5p)	GCCCAACUCAUUCGAUCCAAC	GCUGGAGUAGCUCAGUUGGUU
yT1-m0020 (5p)	GAUUAACCCGAACUGAACCAAGC	UCUCGGUUCGGUUCGGUUCGGUU
yT1-m0021 (3p)	AACCGAACCGAACCGAACCGGUU	AUUCGGUUCGGUUCGGUUCGGUU
yT1-m0022 (5p)	AAUUGAACCGAACCGGUUCAACC	UCUCGGUUCGGUUCGGUUCGGUU
yT1-m0023 (5p)	AACCGAAACAGAACCGAACCGGUC	AUUCGGUUCGGUUCGGUUCGGUU

## Sheet: Sayfa2
Library Name:	OM
Novel miRNA ID	miRNA* Sequence	Novel miRNA Sequence
Om1-m0001 (5p)	GACTCATCGTTTTTTGTCTTTTT	AAGAAGAAGAAGAACGATGCCTC
Om1-m0002 (3p)	AACACAACTGGATGTAGATAG	TCCGTTGTAGTCTAGTTGGTT
Om1-m0003 (5p)	TGAGATGCTCATTTGAGCAAGTA	TCTTGCTCAAATGAGTATTCCA
Om1-m0004 (3p)	TTTTTATAATTTCTATTCCGGC	GTTGTAGACATGAAAGCGTAAGA
Om1-m0005 (3p)	AACCAAAACCAGTTCAAACCAAC	GTTTGGTTCGGTTCGGTTCGGTT
Om1-m0006 (5p)	TGAGATGCTCATTCGAGCAAGA	TCTTGCTCAAATGAGTATTCCA
Om1-m0007 (3p)	TGTTATTTTCGCCAGCGGCTTCT	TGGTGGTGGTGGTGGTGGTGACA
Om1-m0008 (5p)	AGCATGGTAATGTGCACAGA	TCTGTGTACAATAAGCCGATGCT
Om1-m0009 (5p)	TTGTTGGTGTTTTCTTAGCA	TGATTGAGCCGCGCCAATATC
Om1-m0010 (3p)	GCATGAAGCAATAGGAGCCTAAC	GTTTGGTTCGGTTCGGTTCGGTT
Om1-m0011 (3p)	TCTACAGGTTCAGGATATGGTT	AATATTTTTGATCTTTTGGAT
Om1-m0012 (3p)	AACCAAAACCGGTTCAAACCAAC	GTTTGGTTCGGTTCGGTTCGGTT
Om1-m0013 (5p)	TTGATGAACCAAACTGAACCAACC	GGTCGGTTCGGTTCGGTTCGGTT
Om1-m0014 (3p)	TTTGAACCGAACCGAACCGAAA	ATTCGGTTCGGTTCGGTTCGGTT
Om1-m0015 (3p)	TTTGAACCGAACCGAACCGAAA	ATTCGGTTCGGTTCGGTTCGGTT
Om1-m0016 (5p)	ACCCCACTGGATCTGGTCCAGA	GCTGGAGTAGCTCAGTTGGTT
Om1-m0017 (3p)	AATTAACTGGGCTCAATACAG	TCCGTTGTAGTCTAGTTGGTT
Om1-m0018 (3p)	GGGTGTGGGAGGTTGCAGAA	TGTCTGGACCAGTTTACGTGC
Om1-m0019 (3p)	CAACACCAACCGCCACCCCAACA	TGGTGGTGGTGGTGGTGGTGACA
Om1-m0020 (3p)	TTTGAACCGAACCGAACCGAAA	ATTCGGTTCGGTTCGGTTCGGTT
Om1-m0021 (3p)	TGGGATTGTACTGGGTTGAGTTG	TCTTGCTCAAATGAGTATTCCA
